# Supplementary material for: Homeostatic Cytokines Drive Epigenetic Reprogramming of Activated T Cells into a “Naive-Memory” Phenotype
Source: iScience. 2020 Mar 19;23(4):100989. doi: 10.1016/j.isci.2020.100989 (PMC7115140; doi:10.1016/j.isci.2020.100989)
Supplement: Table S3. Genes Showing Statistically Significant Difference in the Levels of Expression between TN and TNrev, Related to Figure 6 [file mmc2.xls]

## Sheet: supp_S3
Table S3. Genes showing statistically significant difference in the levels of expression between TN and TNrev, Related to Figure 6.
ID	logFC	ID	logFC	ID	logFC	ID	logFC
PTGER3	5.32556	S1PR4	1.45638	IMPAD1	1.05988	PLXDC2	-1.42715
CISH	5.29703	ZBTB45	1.45363	BRCA2	1.05978	PHF13	-1.42769
CDK1	4.73112	C12orf35	1.45317	RIPK1	1.05953	XLOC_l2_003599	-1.42792
SLC35F3	4.72426	C15orf42	1.4522	ZNF566	1.05811	TUBA4A	-1.43131
CDKN2A	4.65444	LYPLAL1	1.45207	DNTTIP1	1.05793	CLEC1B	-1.43251
LGALS3	4.55622	MRPL50	1.45072	RECQL	1.05721	XLOC_l2_004595	-1.43297
UBE2C	4.20524	XLOC_l2_009273	1.45072	ZNHIT3	1.05721	CLEC7A	-1.43325
CCR2	4.19958	TNS4	1.45067	AR	1.0563	LOC100505771	-1.43393
DLGAP5	4.10273	COMMD4	1.45024	C8orf40	1.05567	IGLL1	-1.43437
TNFSF14	4.08616	PAK1IP1	1.44896	LOC100506392	1.05545	SNX29	-1.43529
HJURP	4.05115	MTO1	1.44812	WDR77	1.05542	ZMYM5	-1.43605
MGAT3	4.04285	YIPF5	1.4469	C18orf21	1.05489	SCARNA5	-1.43615
KIT	4.02402	ARL6IP5	1.44611	MRPL32	1.05477	PRNP	-1.43617
TOP2A	3.97226	PFDN6	1.44493	FBXW9	1.0524	NDEL1	-1.43709
CDCA2	3.94254	B9D2	1.4431	XLOC_l2_006609	1.05205	PHF1	-1.43873
NUSAP1	3.76565	TRIM27	1.44276	URB2	1.05147	LOC645427	-1.43942
KIF15	3.74973	LOC100507101	1.44255	MIR155HG	1.05059	GPBAR1	-1.44042
SPC25	3.74467	KIF24	1.44243	LINC00094	1.04935	C20orf106	-1.44438
LZTS1	3.7119	EBNA1BP2	1.44162	ALG11	1.04931	LLGL2	-1.44599
BIRC5	3.69209	PPAPDC2	1.44066	ZNF511	1.04926	XLOC_l2_013301	-1.44726
IL2RA	3.67823	CNPY4	1.43845	ZNF324B	1.04852	PIAS2	-1.4477
PBK	3.63497	DOK1	1.43777	SDHAP1	1.04848	SCARNA9L	-1.44872
XLOC_001331	3.63305	TMEM56-RWDD3	1.43755	INTS7	1.04811	APLP2	-1.45004
CENPF	3.6059	MTAP	1.4375	RG9MTD2	1.04771	FGD4	-1.45112
SNAR-G2	3.5897	PDE6G	1.43625	ZNF197	1.0466	DICER1-AS	-1.45324
SOCS2	3.5652	XLOC_011226	1.43594	CSTF2T	1.04654	CD302	-1.45562
CEP55	3.56492	SPRYD3	1.4356	G3BP1	1.0464	C7orf53	-1.45574
HMMR	3.54889	ZNF254	1.43548	ZNF587	1.04628	SNORA45	-1.45597
KIF11	3.52839	LOC100294145	1.43516	MDC1	1.0461	GUCA2B	-1.4565
LRRN3	3.4776	PYCR1	1.43045	UBE2W	1.04512	SCRN1	-1.45705
EGLN3	3.47144	BCAT2	1.42746	PCMT1	1.04477	CD93	-1.45811
CENPE	3.45699	PEX3	1.4273	NR3C1	1.04473	RNF11	-1.46072
SMPD3	3.43237	GCNT1	1.42685	APEX2	1.04439	LOC100506651	-1.46089
C1GALT1C1	3.40713	GLUL	1.42673	ATP5J2	1.04389	PPP1R15B	-1.4624
RAMP1	3.39827	SNX11	1.42646	XYLT1	1.04282	XLOC_012229	-1.46389
CASC5	3.373	ALG1L2	1.42617	FANCF	1.04276	MYO15B	-1.46532
CDKN3	3.36723	ASL	1.42586	MLH3	1.04141	LOC100505692	-1.46663
ASPM	3.3484	C7orf55	1.42459	OTUD6B	1.0403	SEPN1	-1.46673
CDCA8	3.33835	SLC27A2	1.42328	NDUFB1	1.03997	TRERF1	-1.46782
UMPS	3.32821	TMEM126B	1.42291	ACOT13	1.03978	XLOC_001688	-1.4704
HYLS1	3.32003	CCDC99	1.42267	THAP9	1.03911	XLOC_014110	-1.47259
CBR3	3.30173	DDX58	1.42043	KNTC1	1.03906	LUZP1	-1.47259
FAM13A	3.29629	LAMTOR3	1.41937	ZNF302	1.03864	FEM1C	-1.47365
GBP5	3.27816	BOLA1	1.41768	EFHD1	1.03859	ODF2	-1.4744
MT1E	3.27296	XLOC_l2_015628	1.41677	FABP5	1.03821	SKI	-1.47547
TNFAIP8L2	3.26932	ICAM2	1.41581	GAR1	1.03808	SCAI	-1.47698
CDCA5	3.21588	WDR33	1.41331	XLOC_005327	1.03801	ZBED3	-1.47709
CENPA	3.21313	SDHC	1.41311	SLC30A9	1.03778	TIPARP	-1.47754
KIF2C	3.2104	GJC2	1.41211	LOC100147773	1.03722	C5orf62	-1.47849
CD70	3.20668	C2orf43	1.41174	XLOC_012537	1.0366	KRT73	-1.47988
AK4	3.19277	ACAT1	1.41125	CYB561D2	1.03636	ATXN7L1	-1.48234
CCNB1	3.18634	EPM2AIP1	1.41101	SAMD3	1.03598	IKZF2	-1.48309
CCNB2	3.17455	ALG1	1.40991	FAM114A2	1.0359	TNFRSF10C	-1.48327
ATP1B1	3.1628	C6orf203	1.40957	TMEM203	1.03564	CLK1	-1.48588
CCNA2	3.15098	ZKSCAN4	1.40943	C11orf24	1.03481	C1orf63	-1.48621
SLCO4A1	3.14139	MFSD5	1.40926	LDOC1L	1.03459	XLOC_012471	-1.4885
HDGFRP3	3.12434	FTSJ2	1.40824	XLOC_l2_008221	1.03427	XLOC_000983	-1.48867
BUB1	3.10488	WDR89	1.40653	WDR61	1.03361	MCAM	-1.48928
PPIL1	3.08066	MRPL35	1.40637	MICA	1.03317	SCML4	-1.49039
BYSL	3.07583	METTL1	1.40572	API5	1.033	SNTG2	-1.49165
CXCR6	3.07074	SRFBP1	1.40566	CEP152	1.03262	HECA	-1.49241
S100A11	3.05816	RPF2	1.40542	TRNT1	1.03224	ARG1	-1.49262
FAM129A	3.0257	SEC61B	1.40465	SWAP70	1.03211	TNFRSF13C	-1.49402
CASP3	3.01168	LOC400657	1.40455	STIL	1.03074	CPVL	-1.49576
TYMS	3.00528	FAM92A1	1.40369	MIF	1.03045	PLXNA1	-1.4964
POLH	2.99941	IL9R	1.40348	LXN	1.03042	C6orf204	-1.49786
LAG3	2.99599	LPAR6	1.40102	BIVM	1.03041	LRRC24	-1.49919
B3GALT2	2.9896	TIMM8A	1.39973	CCP110	1.03031	MOAP1	-1.50174
PTTG1	2.98943	BTBD10	1.39904	C11orf10	1.0303	SNED1	-1.50284
CCL5	2.97742	PECR	1.39805	NDUFAF3	1.02981	FBXO33	-1.50409
NUF2	2.97617	DBR1	1.39792	PSMD6	1.02979	ABL1	-1.50826
SNAR-B2	2.97403	SNORA58	1.39685	UBE2Q2P2	1.02978	ITGB1BP2	-1.50858
RAD51	2.97021	MID1IP1	1.3965	PPWD1	1.02947	GNAZ	-1.50894
BUB1B	2.96227	ISCA2	1.39622	ACAA2	1.0292	SNORD84	-1.51031
ZNF613	2.95401	XLOC_013350	1.39554	ZC4H2	1.02909	LOC100652952	-1.51178
OSM	2.94851	PWP1	1.39507	AHSA1	1.02905	SNHG9	-1.51237
SPC24	2.90602	SS18L2	1.3935	LOC100132006	1.02859	TRIB2	-1.51301
HMGB2	2.89475	RNF145	1.39299	DERL2	1.02841	CCDC88C	-1.51336
IL32	2.8932	EMILIN2	1.39288	ERO1L	1.02828	TGFBR2	-1.51391
CBS	2.88962	MLEC	1.39235	COMMD3	1.02798	PGRMC2	-1.51542
CTSH	2.87918	LINC00092	1.39184	P39195	1.02784	DYNLT1	-1.52277
RAD54L	2.86366	MINPP1	1.39064	CASP2	1.0276	SFPQ	-1.52295
AIM1L	2.86017	ABHD6	1.3897	ZFP3	1.0264	GFOD1	-1.5236
GTSE1	2.85984	ZNF91	1.38811	SNORA56	1.02602	IGSF22	-1.52397
NEURL1B	2.83925	WDR36	1.38796	NUP85	1.02579	RNF138	-1.52507
CDCA3	2.81121	ERLEC1	1.3872	M6PR	1.02576	LOC100507317	-1.52641
MELK	2.80893	SPTSSA	1.386	LOC729678	1.0255	C13orf15	-1.52824
SNAR-F	2.80628	TBK1	1.3857	SLC35A5	1.02503	LOC100505904	-1.52951
PTPRO	2.79348	SETX	1.38458	DHX32	1.02439	ZNF165	-1.52996
LOC283174	2.78813	PPAT	1.38329	SCOC	1.02433	ECHDC2	-1.53005
PRDX3	2.78541	ANKRD13C	1.38165	ZNF304	1.02345	AGTRAP	-1.53116
E2F7	2.76299	MED11	1.38151	STAT4	1.02282	MTMR10	-1.53122
SNAR-D	2.75962	ZNF45	1.38095	ZNF684	1.0228	BTK	-1.53284
LIF	2.75718	CENPQ	1.38071	TEPP	1.02168	CLEC4A	-1.53355
SNAR-H	2.75648	REG4	1.37974	CNPY2	1.02082	DSC1	-1.53497
FBXO5	2.75634	TMBIM4	1.37857	GDAP2	1.01985	RASA2	-1.53628
ZNF420	2.75346	NCAPG	1.37706	XLOC_014255	1.01972	FEM1B	-1.53667
CCDC56	2.75338	ZNF181	1.37629	L2HGDH	1.01866	ANKHD1	-1.5372
ZBTB3	2.73278	GPATCH3	1.37572	MAD2L2	1.01797	CD68	-1.54409
CEACAM1	2.73252	C14orf142	1.37411	XLOC_l2_015476	1.01771	BST1	-1.54433
TPX2	2.72664	MLYCD	1.37347	LOC100506810	1.01757	MOP-1	-1.54482
CIT	2.72491	XLOC_012338	1.37301	AP1S1	1.01735	FBP1	-1.5452
C15orf23	2.72402	MYL12A	1.37257	YIF1A	1.01693	TANC2	-1.54595
HPDL	2.72368	MYO5C	1.37208	ZW10	1.01691	MLL5	-1.54794
KIAA0101	2.71046	METTL6	1.37177	ZNF644	1.01639	SNORD22	-1.54958
RPS27L	2.70803	SELPLG	1.37166	ETFDH	1.01569	HIAT1	-1.5531
ASF1B	2.70545	GPANK1	1.37129	TRNAU1AP	1.01539	HPR	-1.55439
SMC2	2.7014	WBP4	1.37086	ZNF155	1.01448	XLOC_007096	-1.55486
PCNA	2.70043	APOBEC3F	1.3706	C20orf4	1.01422	CSNK1E	-1.55647
HMGCR	2.69429	ECE2	1.37054	ZNF419	1.01408	EXOC7	-1.55655
TROAP	2.69099	LOC100129203	1.37003	XLOC_012291	1.01392	CYP2F1	-1.55758
KIF23	2.68671	NBN	1.36999	CCDC121	1.01369	ELF1	-1.55807
LINC00324	2.67114	RDM1	1.36937	VTI1B	1.01367	RNASE6	-1.56259
TMEM200A	2.66014	MUTED	1.36865	MCM3	1.01328	ZNF503	-1.56628
LOC100507307	2.65206	XLOC_011609	1.36825	OSTCP1	1.01279	PLIN2	-1.5699
TNFSF10	2.64938	HPS5	1.36807	EIF2B2	1.01171	ING2	-1.57179
RRM2	2.635	NAGK	1.3678	TUBG1	1.01148	JHDM1D	-1.57252
ZNF816	2.63423	DHFRL1	1.36754	ZFP14	1.01146	SARDH	-1.57296
LOC386597	2.63339	CBX2	1.36705	SEC23B	1.01065	C12orf42	-1.57335
SH3BP5	2.63287	RNF149	1.36467	CENPI	1.01057	CXCR4	-1.57467
SLAMF1	2.62492	XLOC_008559	1.36462	HSPA8	1.01018	TBC1D9	-1.57545
MRPS14	2.62316	LOC728485	1.36415	MCAT	1.00851	RNF43	-1.58102
MRPL27	2.62199	ORAI2	1.36409	IMMT	1.0084	MRPL19	-1.58147
SCARNA22	2.61161	P2RX4	1.36281	SF3B5	1.00789	EPN2	-1.58475
MMP25	2.59911	ZNF606	1.36117	CD99P1	1.0077	IFITM10	-1.58606
LRRC34	2.58609	OSTC	1.3607	LOC100506561	1.00767	CABYR	-1.58614
DTL	2.5831	MEOX1	1.3602	DYNC1I2	1.00715	DISC1	-1.58646
MKI67	2.57872	GNL3	1.3594	PPIAL4A	1.00703	VPS37B	-1.5894
CENPM	2.57088	ZNF562	1.35923	PSMD5	1.00689	LOC100507062	-1.59011
BCDIN3D	2.56376	APTX	1.3587	TNFSF4	1.00668	CHD1	-1.59146
GEMIN6	2.56358	RRS1	1.35679	KIAA0020	1.00653	ETV3	-1.59305
TP53RK	2.55504	ZNF35	1.35677	ZNF2	1.00623	SMAP2	-1.59412
DIAPH3	2.55338	C10orf2	1.3562	ATP1A1OS	1.00561	VAMP2	-1.5942
KIF20A	2.53594	MESDC1	1.35588	BOLA2B	1.0054	MAX	-1.59956
NAT1	2.5321	ARFIP1	1.35562	HBXIP	1.00509	XLOC_000063	-1.59976
KIAA1826	2.53118	LRIF1	1.35556	EXOC2	1.00373	C15orf52	-1.60188
KIF14	2.52272	MRPL20	1.35513	IVD	1.00353	TTC28	-1.60225
AHRR	2.52052	SENP1	1.35437	PSME3	1.00316	KIAA1683	-1.60427
LRR1	2.51537	NDUFA13	1.35402	KBTBD4	1.00312	OTUD1	-1.60445
CKAP2L	2.51456	NR2C2AP	1.35395	VDAC3	1.0028	NFKBIZ	-1.60732
MT1F	2.50259	GLB1	1.35389	ARHGAP5	1.00272	PRAM1	-1.60824
UBE2T	2.50125	HN1	1.3537	MCEE	1.00238	PCSK5	-1.60944
TRIP13	2.49987	C3orf14	1.35301	TAF2	1.0021	CD24	-1.61066
ESPL1	2.49829	C12orf29	1.35268	PPCS	1.00192	PAFAH1B2	-1.61167
E2F2	2.49132	JKAMP	1.35214	JAKMIP2	1.00143	TCP11L2	-1.6119
ANLN	2.49076	RRP8	1.35173	RPA1	1.00088	LINC00340	-1.6133
RTP4	2.46646	FAM126A	1.35141	TSG101	1.00017	LGR6	-1.61344
LTB	2.4641	TRIM21	1.35063	SNORA31	-1.00016	SNORD63	-1.61707
CXCR3	2.45572	GEMIN7	1.3501	ZMIZ1	-1.00154	GSTM2	-1.61877
IKZF4	2.45022	PSMC6	1.34871	VASP	-1.00182	NBEA	-1.61941
MND1	2.43843	ZNF527	1.34843	CACHD1	-1.00237	WHAMMP3	-1.6211
SPAG5	2.43638	PANK2	1.34808	HSF2	-1.00239	LRRC70	-1.62323
SLC4A4	2.43569	KCTD5	1.3471	TBC1D1	-1.00296	STX1A	-1.6267
FAM69A	2.41829	KBTBD3	1.34682	C11orf35	-1.00298	WDR86	-1.62697
ADAM19	2.41697	C17orf75	1.34578	C1QTNF6	-1.0034	ISCA1	-1.62744
TMEM60	2.41681	GPATCH4	1.34509	CMTM7	-1.00409	LOC646626	-1.62744
CRNDE	2.41538	SCRN3	1.34509	EPHB6	-1.00418	SELL	-1.62997
PTTG2	2.41493	TAF9B	1.34433	LOC282997	-1.00444	BZW1	-1.63062
FBXO43	2.40831	RIPK3	1.344	PPP3CC	-1.0047	EPB42	-1.6315
SAC3D1	2.40304	XLOC_l2_002469	1.34193	TSPYL4	-1.00495	NGFRAP1	-1.63163
PTRH2	2.39398	LOC100507599	1.34167	SH3TC1	-1.00499	PPP1R2	-1.63337
GPR171	2.38758	ZNF501	1.33865	IDUA	-1.00501	RNF125	-1.63342
DPP4	2.37811	ATP5F1	1.33728	OAS2	-1.00571	JMJD6	-1.63503
SOS1-IT1	2.37104	MAPKAPK3	1.33668	XLOC_010031	-1.0069	OXR1	-1.63526
SLC25A24	2.36906	GINS3	1.33608	TMEM167B	-1.00722	LOC283070	-1.63709
FAM72A	2.36894	XLOC_010361	1.33546	LOC284379	-1.0078	SCML1	-1.63724
RACGAP1	2.36626	SFT2D3	1.33486	SLC24A4	-1.00942	LOC100506681	-1.63778
C9orf140	2.36454	FLJ45482	1.3346	AMY1C	-1.01019	CDKN2D	-1.63954
MGAT2	2.36381	CD80	1.33451	METTL19	-1.0117	IRF5	-1.63955
CHAC1	2.35223	MOB4	1.33393	PHF15	-1.01194	AOAH	-1.64142
SOS1	2.3441	COQ3	1.33326	SNORD59B	-1.0121	MAML2	-1.64305
FOXP3	2.3423	IER3IP1	1.33319	KCNK7	-1.01229	SYAP1	-1.6455
TIMM8B	2.34216	DBI	1.33219	MSL3	-1.01248	RBM39	-1.6455
TLR1	2.34202	PPP1R10	1.332	COL9A3	-1.01278	SNORA47	-1.64566
FAM72D	2.33431	VCPIP1	1.33169	LOC283911	-1.01335	C19orf38	-1.64668
ZNF180	2.33187	ANXA5	1.33129	MCF2L-AS1	-1.01356	CFD	-1.64871
TRIM47	2.33157	C11orf48	1.33127	WBP11	-1.01449	COPG2IT1	-1.65056
MAD2L1	2.32159	XLOC_002996	1.33028	TCF7	-1.01584	BTG1	-1.65333
TTK	2.31376	ZNF470	1.32999	SNORD100	-1.01772	LOC100507218	-1.65564
BCAT1	2.30834	RBM4B	1.32989	STK35	-1.01818	SNORD36C	-1.65605
RALA	2.2983	COMMD8	1.32989	SMAP1	-1.01898	CCL16	-1.65641
MED20	2.28814	GAPDH	1.32987	DEDD2	-1.01945	SPIB	-1.65658
ZG16B	2.28154	MED7	1.32949	CBLL1	-1.0199	TPM2	-1.65724
NECAB3	2.27258	ZNF485	1.32779	LOC100505616	-1.01991	SYF2	-1.66048
STX3	2.26816	BLOC1S3	1.32698	C3orf71	-1.02028	XLOC_001099	-1.66171
CIRBP	2.26511	INCENP	1.32644	ZNF81	-1.02173	GPCPD1	-1.66176
MRPS28	2.2651	FAM127B	1.32486	DNAH14	-1.02218	LOC100652903	-1.66533
MRPL17	2.26427	CCDC150	1.32366	SLC25A36	-1.02268	KDM6B	-1.67051
DYNLL1	2.26185	ENO1	1.32063	TLR2	-1.02277	FLT1	-1.67375
CA6	2.25899	S100A6	1.31922	FTHL17	-1.02357	SLC4A1	-1.67806
LGALS1	2.2548	LSM1	1.31891	BCL7A	-1.02422	HNRPDL	-1.68084
OIP5	2.25402	KCMF1	1.31889	LILRA5	-1.0247	SF1	-1.6847
UTP3	2.25377	C18orf25	1.31818	LYRM4	-1.0259	CAPN5	-1.68491
NFE2L3	2.25363	TMEM128	1.31696	MAFG	-1.0263	B4GALT1	-1.6877
GINS1	2.25193	TMEM185B	1.31693	SLC16A5	-1.02637	METRN	-1.68885
KIFC1	2.24993	GEN1	1.31644	BTBD11	-1.02654	SLC6A13	-1.69035
LINC00087	2.24809	THNSL1	1.31592	ZNF815	-1.02678	MEF2D	-1.69102
AURKB	2.24663	POLR2B	1.31551	NPIP	-1.027	MGST1	-1.69108
ZAK	2.24089	MRPS36	1.315	ZMYND8	-1.02761	NPAS2	-1.69199
MRPS23	2.24059	XLOC_l2_012388	1.3148	CXorf38	-1.02773	EIF4G3	-1.69229
BAG2	2.22601	SLC4A11	1.3147	ST3GAL5	-1.02822	MDK	-1.69391
KIF18A	2.21995	SNORA5A	1.31414	LOC100507492	-1.03051	PTX3	-1.69401
MRPS18C	2.21787	ERP44	1.31396	ABI2	-1.03065	LOC100652757	-1.69426
FAM64A	2.21251	TMEM208	1.31219	MTMR3	-1.03199	CSGALNACT1	-1.69447
IGFBP2	2.20669	SELRC1	1.31179	MARVELD1	-1.03215	ZNF711	-1.69465
TBL2	2.20613	RBM12	1.31045	UTRN	-1.03269	SNORD43	-1.69633
UHRF1	2.20575	ALG2	1.31024	SUB1	-1.03288	TLE2	-1.6966
EXO1	2.20306	ALG1L	1.3091	SMEK1	-1.03454	CD300E	-1.69686
WEE1	2.20176	ATXN1	1.30838	HUS1B	-1.03465	GLT1D1	-1.69792
PLK1	2.20154	C14orf169	1.30752	GSK3B	-1.03526	MTSS1L	-1.70175
PRMT6	2.19454	C1orf187	1.30734	ADD2	-1.03644	FAM173A	-1.70747
TRIM13	2.19404	XLOC_003405	1.30726	ZCCHC2	-1.03656	LOC100128670	-1.70888
C16orf88	2.19292	NOL11	1.30713	KCNJ12	-1.03758	NDFIP1	-1.70949
POLR3K	2.18934	TTPAL	1.30703	EREG	-1.03778	CCNT1	-1.7103
BBS12	2.18865	TERF1	1.30662	SNHG13	-1.0387	NUAK2	-1.72053
MT1M	2.18073	GIMAP6	1.30634	XLOC_005365	-1.03878	XLOC_000794	-1.72106
IGSF9B	2.17883	MCRS1	1.30624	CTNNBIP1	-1.03948	PRR7	-1.73287
KIF4A	2.17877	EIF4E	1.30605	C6orf25	-1.03982	RMND5A	-1.73482
HSBP1	2.17852	LSM6	1.30588	MIER1	-1.03996	ACTN1	-1.73862
NCR3	2.17737	DNMT3B	1.30533	CHADL	-1.04178	RHOH	-1.73919
ZNF226	2.17587	FASTKD2	1.30487	SLC25A34	-1.04195	RGS18	-1.74112
RHOU	2.17449	FUNDC1	1.30483	XLOC_010435	-1.04228	TRO	-1.74122
E2F8	2.17424	XLOC_012895	1.30477	PUM1	-1.0467	MS4A1	-1.74256
LOC100506694	2.17257	MMS22L	1.30444	SNORD15B	-1.04678	LOC374890	-1.74259
DEPDC1	2.17255	UFSP1	1.30432	LOC100131829	-1.04747	FHIT	-1.74298
SHCBP1	2.16701	RNF181	1.30331	ZBTB2	-1.04757	LILRA3	-1.74316
CAPG	2.16479	TFRC	1.30212	SPON1	-1.04826	VPREB3	-1.74792
MKI67IP	2.16287	HSPB11	1.30178	ITCH	-1.04839	C8G	-1.7506
GINS2	2.16272	GIN1	1.30109	SIAE	-1.04877	CHST2	-1.75297
GBP1	2.1596	FAM19A1	1.30089	SYNRG	-1.05198	CES1	-1.75443
MCOLN3	2.15555	COL9A2	1.30058	MEGF10	-1.05258	MAFB	-1.75706
ZFP30	2.15335	NFYB	1.30051	CREB5	-1.05291	BCL9L	-1.75776
C5orf30	2.15078	LOC339988	1.29917	LOC100270804	-1.05378	FAM71E1	-1.75857
MTERF	2.1468	MRPS22	1.29903	RNF138P1	-1.05476	FRMD4A	-1.7611
SDR42E1	2.14407	UBA3	1.29849	ZNF726	-1.05509	RHPN1	-1.76138
PDGFRB	2.14371	CBWD5	1.29846	SNORA11	-1.05606	GNG11	-1.76154
E2F1	2.1416	TACO1	1.29801	XLOC_002730	-1.05643	THBS1	-1.76254
C3orf18	2.13972	LOC100132724	1.29776	MRPL55	-1.05717	LINC00246A	-1.76315
ZNF614	2.13944	FAM35A	1.29745	LOC338620	-1.05838	NRGN	-1.76412
CDKN2B-AS	2.13768	ERH	1.29666	FBXW4	-1.06034	CARNS1	-1.76504
KLHL9	2.13617	TNFAIP8	1.29626	TERT	-1.06063	SRGN	-1.76741
COPB2	2.13424	ZNF193	1.29506	AK5	-1.06169	ASGR1	-1.76858
C12orf32	2.12495	APOBEC3C	1.29398	HDAC7	-1.06363	SNORD101	-1.77175
ABCD2	2.12357	CRYZ	1.2933	HAMP	-1.06375	VSIG4	-1.7732
TMEM177	2.11586	ZNF37A	1.29258	CTDSP2	-1.06468	FCRLA	-1.77567
CSTF2	2.11579	ZNF347	1.29235	XLOC_012383	-1.06548	CEBPA	-1.77635
HCFC2	2.11387	PLEKHO1	1.2923	TRANK1	-1.06579	HIF1A	-1.77707
PSRC1	2.11298	MRPL18	1.29141	WASF1	-1.06604	MED26	-1.78118
FDXR	2.1083	TTC9C	1.29048	TOR1AIP2	-1.06789	SNORD11B	-1.78353
DCLRE1A	2.10742	TAF9	1.2897	TCEAL4	-1.0679	SNORD70	-1.78421
JAKMIP1	2.10613	WDR53	1.2896	ZNF831	-1.06796	ABCG1	-1.78425
TMCO1	2.10389	C6orf228	1.28947	ATP6V1E2	-1.06961	IFI44L	-1.78505
FAM111B	2.09698	DEM1	1.28914	KCNQ1	-1.06983	ZNF628	-1.78598
ORMDL2	2.09694	XLOC_000350	1.28905	SLC25A33	-1.07034	ANKS6	-1.78659
DCAF7	2.09552	MLPH	1.28894	SH3YL1	-1.07131	LOC731275	-1.78747
RAD51AP1	2.09468	C12orf24	1.28868	CBX7	-1.07269	CNTRL	-1.78882
SGOL2	2.09145	ZC3HC1	1.2883	GSPT1	-1.07285	SNORD36A	-1.79299
NOP16	2.09048	C1orf151-NBL1	1.28798	EPB41L3	-1.07327	BANK1	-1.79724
SGOL1	2.0895	LARP4	1.28741	NOXA1	-1.07463	LINC00282	-1.79817
CDC25C	2.08478	ANK3	1.28712	ZBTB1	-1.07663	MS4A7	-1.79829
C20orf72	2.08076	RPA3	1.28709	NAA16	-1.07749	RIPK4	-1.79855
MFAP1	2.07955	C19orf42	1.28645	ZFAND2A	-1.07795	ALDH2	-1.79905
C20orf134	2.07865	XLOC_004456	1.28593	LOC399900	-1.07921	PNRC1	-1.80205
CDC20	2.07836	IL27RA	1.28524	JMJD1C	-1.0797	SLED1	-1.80777
SAMD9L	2.07794	VPS35	1.28483	PDXDC1	-1.07975	DBNDD2	-1.80913
HAT1	2.07489	LOC100290566	1.28241	AAK1	-1.08027	JOSD1	-1.80965
EMG1	2.07311	LNX2	1.2817	RAB32	-1.08121	SLC25A37	-1.81025
DDB2	2.07027	ZNF544	1.28067	AGAP3	-1.08137	LOC389634	-1.81331
NUDCD1	2.06724	C17orf100	1.28012	DENND3	-1.08218	P2RX5	-1.81501
RRAS2	2.06566	RPL26L1	1.27947	CHST15	-1.08231	HERPUD2	-1.81786
Q6IHG2	2.06423	ZCCHC10	1.27694	ICA1	-1.08253	LOC100507507	-1.81802
FOXM1	2.0565	ADC	1.27661	PRPS1	-1.08308	VAV3	-1.82242
RNF34	2.05348	TIGD2	1.27533	TRIM10	-1.08343	TCAP	-1.82702
TRAT1	2.05012	THAP7	1.27531	LOC100507316	-1.08379	HOTAIRM1	-1.83144
CALHM2	2.04858	LOC100216546	1.27289	SNORD105B	-1.08398	MGP	-1.83343
HPS6	2.04224	HEATR6	1.27262	GADD45B	-1.08452	DFNB31	-1.83632
MAL	2.03853	DAPP1	1.27256	LOC100506990	-1.0846	PGLYRP1	-1.83877
BRIX1	2.03344	TRUB2	1.2718	RNF212	-1.08547	TAGAP	-1.84092
FANCI	2.03329	GPR55	1.27152	CPXM1	-1.08585	DNAJB6	-1.84191
ZNF227	2.02803	ALS2	1.27077	ETF1	-1.08635	PLEKHM1	-1.84464
CAPN12	2.02241	IL10RA	1.27061	CTSL1P2	-1.08672	CXCL16	-1.84637
RPS6KA5	2.02175	PXMP4	1.26986	LOC100287628	-1.08715	LOC100505746	-1.84794
ZNF555	2.02	SP3	1.26889	LOC441461	-1.08719	COL18A1	-1.85133
CCNE2	2.01828	PDHB	1.2687	SNORD4A	-1.08989	NCF2	-1.85141
APOBEC3H	2.01645	CEP76	1.26818	ATP6V0C	-1.09012	ITGA7	-1.85264
SACS	2.01458	LAMP2	1.26746	CCNK	-1.09031	MPRIP	-1.85303
MRPL13	2.00549	LOC100507395	1.26472	STAB1	-1.09143	BTG3	-1.85553
RNF219	2.00448	CDC123	1.26366	MYCBPAP	-1.09154	SON	-1.86059
SIT1	2.00357	LEO1	1.26313	RUNX3	-1.09173	TCF4	-1.86107
KAT2B	2.0019	POLR3B	1.26259	ITGB3	-1.09185	NXT1	-1.8655
IKBIP	2.00187	NUP133	1.26162	MGEA5	-1.09262	OBSCN	-1.87209
MANEA	2.00174	CD2BP2	1.26117	TUBA3C	-1.09367	SETD7	-1.87218
ZNF616	1.9955	RFK	1.26062	PLEKHF2	-1.09384	DCHS1	-1.87375
GNPDA2	1.99515	FBXL18	1.25806	ASB7	-1.09395	LOC100288069	-1.87434
MBLAC2	1.99368	WDR54	1.2579	ZNF292	-1.09454	TRAF4	-1.87935
LOC100128590	1.99203	RLN1	1.25607	XLOC_l2_013594	-1.09517	C17orf76-AS1	-1.88538
PHF23	1.98887	LOC100507239	1.2553	MEF2B	-1.09658	LOC100506073	-1.88589
C14orf129	1.98804	PDIK1L	1.25425	PLB1	-1.0967	FOLR3	-1.88852
PIGV	1.98672	CEP57L1	1.25423	GREM1	-1.09718	XLOC_010440	-1.89173
KIAA1279	1.98606	TM2D2	1.25412	RPL17	-1.09755	JDP2	-1.8929
AGFG2	1.98172	ZWILCH	1.25315	LPAR2	-1.09775	FCGR2C	-1.89342
ZNF615	1.98048	YIPF4	1.25252	SNORD31	-1.09795	LOC100507429	-1.89382
DSCC1	1.9772	SUV39H1	1.25223	CREG1	-1.09801	IGF2	-1.89924
SAMSN1	1.97616	ZNF654	1.25212	MED30	-1.09819	PHACTR1	-1.90772
MRFAP1L1	1.97313	TANK	1.25105	SIAH2	-1.09871	HSPB1	-1.90783
ARHGAP11B	1.97199	ESCO1	1.25039	SCN8A	-1.09894	PIM3	-1.90845
MB21D2	1.97053	C8orf76	1.25004	ARRDC4	-1.09925	SLC15A3	-1.91126
ZNF57	1.96988	SLC1A4	1.24967	ZNF385A	-1.0996	PLCXD2	-1.9139
LOC100506844	1.96625	GPKOW	1.24952	RIN1	-1.09991	C19orf81	-1.91555
ACTL6A	1.96394	ZNF107	1.24844	SNHG1	-1.10022	WDFY4	-1.91993
CETN3	1.96242	MYL12B	1.24725	RPL27A	-1.10029	FLJ44342	-1.92064
UTP6	1.96004	OXSM	1.24664	R3HDM2	-1.10085	ETNK1	-1.92228
BHLHE40	1.95328	ZNF653	1.24547	SNORA72	-1.10123	RPL28	-1.92448
EXOSC3	1.94989	CHTOP	1.24509	SUSD2	-1.10153	IKZF5	-1.92831
LCMT2	1.94691	RTN4R	1.24402	CYMP	-1.10179	APBA2	-1.92855
ZNF845	1.94623	CISD1	1.24274	PHC1	-1.10334	USP3	-1.93607
LPAR5	1.94534	XLOC_l2_004222	1.24273	PTPRK	-1.10489	RIMKLB	-1.93862
CDKN2C	1.94505	STT3A	1.24122	P2RX7	-1.10572	XLOC_001148	-1.94737
SPTLC2	1.94435	PSMB5	1.24035	VSIG8	-1.10693	LRRC25	-1.95052
ERGIC2	1.94099	C9orf23	1.23935	KATNAL2	-1.10696	BCAS2	-1.95254
TRIB3	1.93562	XLOC_004032	1.23811	HEXIM1	-1.1074	PRO2852	-1.95306
CENPW	1.93323	HENMT1	1.23806	LOC100652963	-1.10771	WDR26	-1.95327
FAM129B	1.93225	VPS18	1.23804	GPR34	-1.10798	DNAJB1	-1.95359
METTL18	1.93093	SLCO3A1	1.23616	XLOC_010591	-1.108	LOC100130476	-1.95616
CENPBD1	1.92949	PA2G4	1.23509	RBM19	-1.10875	REM2	-1.95809
NCAPG2	1.9276	HNRPLL	1.23423	TNIK	-1.10905	KCNJ18	-1.95992
BCL2	1.92575	RRM2B	1.23394	MXD4	-1.11066	TRPM2	-1.96624
ZNF268	1.92348	IKBKE	1.23381	LOC100653033	-1.11097	BAG3	-1.97171
REEP5	1.91924	PRRT3	1.23327	KDM6A	-1.11106	EGR1	-1.97564
MFAP3	1.91704	DIDO1	1.23313	LOC729177	-1.11167	KLHL6	-1.97565
CLDND1	1.91526	PPPDE1	1.23303	ZNF703	-1.11212	LOC100287598	-1.97615
TXNDC9	1.91422	HEATR1	1.23235	TAPT1	-1.11377	USP31	-1.97819
ZNF823	1.91216	TTF2	1.23204	UCN	-1.11419	LOC100506342	-1.98181
MRPL46	1.90936	FOXN2	1.23003	TMEM170B	-1.11509	ACRBP	-1.98358
MPST	1.90907	COL4A3BP	1.22986	ABLIM1	-1.1161	OXNAD1	-1.98751
MCOLN2	1.90853	WRB	1.22929	ARHGAP32	-1.1162	RNF139	-1.98795
PLK4	1.90495	THAP1	1.22861	XLOC_000735	-1.11636	NFKBIE	-1.98926
PPP1R8	1.90202	BRIP1	1.22832	INPP4A	-1.11729	ENC1	-1.99043
FEN1	1.90008	EDARADD	1.22765	REC8	-1.11736	C17orf107	-1.99304
BORA	1.89931	GOSR1	1.22743	CDH23	-1.11959	CDKN1C	-2.00047
DNAI2	1.89833	SDF2	1.22707	C1orf194	-1.11963	GNAS	-2.00961
PDCD10	1.89769	RDX	1.22621	LOC255512	-1.12008	XLOC_l2_001206	-2.0105
PSAT1	1.89635	PAICS	1.22576	YOD1	-1.12281	APOE	-2.01624
BLM	1.89402	NOTCH2NL	1.22542	SLC25A25	-1.12411	LILRB3	-2.01658
HIC1	1.89021	ANKRD27	1.22535	XLOC_013108	-1.12429	PRDM1	-2.03063
CENPN	1.8899	SLC39A14	1.22471	IL13	-1.12523	XLOC_008760	-2.03231
BTLA	1.88887	DPYSL2	1.22444	CLK3	-1.1259	UBE2D3	-2.03451
LRFN2	1.88488	AGPAT5	1.22295	FAM46A	-1.12681	C7orf40	-2.03511
MAK16	1.88379	LOC100287063	1.22258	POGZ	-1.12748	SERTAD1	-2.04377
C2orf44	1.87983	ADRBK2	1.22202	APBB1	-1.12757	BTG2	-2.04586
BDH1	1.87857	XLOC_013282	1.22193	XLOC_002473	-1.12775	PTP4A1	-2.04794
PPA2	1.87537	PVT1	1.22153	ZMYM2	-1.1288	RND1	-2.05094
FREM3	1.87225	ZNF33A	1.22139	STAC3	-1.12966	KDM4C	-2.05252
CHRNA9	1.87214	MGC16121	1.22031	HSPA9	-1.12999	C7orf41	-2.0549
POLQ	1.87086	POC5	1.21985	GGT7	-1.13036	MEX3B	-2.06318
OBFC2A	1.86943	ESRRA	1.21948	IL1RAP	-1.13062	IRAK3	-2.06382
AKR1C3	1.86422	ZNF672	1.21882	JAZF1	-1.131	LILRB1	-2.06824
TREML2	1.86388	PCK2	1.21866	MYH9	-1.13167	SNORD12B	-2.06961
IMPA1	1.86376	METTL14	1.21736	GPR35	-1.13418	XLOC_010859	-2.07209
SLC1A5	1.86076	ZSCAN21	1.21343	FOXN3	-1.13442	XLOC_006195	-2.07218
KBTBD6	1.85825	FGFR1	1.21334	LOC100130009	-1.13464	MPO	-2.07434
TTC35	1.858	MTIF3	1.21247	ZXDB	-1.13572	RBP7	-2.07455
CDK2AP2	1.85503	ZNF730	1.21245	DMPK	-1.13613	SLC1A7	-2.07746
C12orf60	1.85476	NDUFAB1	1.21213	OTUD7A	-1.13663	PMAIP1	-2.07817
FADD	1.85473	SNRPD1	1.21111	YRDC	-1.13804	SNORD65	-2.07822
TM6SF1	1.85316	IGSF11	1.21092	MNT	-1.13958	RAD23B	-2.08023
ZNF79	1.85306	PNMA1	1.21055	ZMAT1	-1.13976	ULK2	-2.08526
SKA3	1.85201	XLOC_009911	1.21028	DIP2A	-1.13996	KLRC1	-2.08943
INPP4B	1.85064	PDZD11	1.2085	CHD2	-1.14073	C10orf76	-2.0898
ZNF658	1.84979	ZNF627	1.20841	DDX3X	-1.14087	PION	-2.09203
SLC16A3	1.84965	ECT2	1.20812	ANK1	-1.14088	GP1BB	-2.09341
CXCR7	1.84913	PPP1R3B	1.20804	BBX	-1.14363	RPS27	-2.10005
PLD6	1.8481	ZNF232	1.20783	EBLN2	-1.14375	SMARCD3	-2.10063
GGH	1.84786	CCDC82	1.20685	SNORA33	-1.14409	HLA-A	-2.10232
BLZF1	1.84781	MRPL47	1.20672	XLOC_007722	-1.14449	CH25H	-2.10355
EYA3	1.84659	ZNF530	1.20607	ZNF204P	-1.14513	DAB2	-2.11158
TRIM32	1.84599	GBP4	1.20599	PCP2	-1.14879	RBBP6	-2.1148
SUCLA2	1.84588	E2F6	1.20482	TTN	-1.14893	WHAMMP2	-2.12452
MRPL15	1.84031	MED18	1.20425	P2RY2	-1.14968	WTAP	-2.14249
MIAT	1.83858	FBXO22	1.2027	LOC100505487	-1.15046	ZNF394	-2.14377
MTHFD2	1.83781	ZNF462	1.20249	PI4KAP1	-1.15056	SSH2	-2.14549
C7orf36	1.83372	XLOC_000495	1.20246	FCRL1	-1.15136	XLOC_001517	-2.14961
NCF4	1.82971	UPP1	1.20206	EPHX2	-1.15177	SETBP1	-2.15383
ANXA2	1.82921	POLD3	1.20131	ROBO3	-1.15237	CBX4	-2.1598
GPR19	1.82853	C11orf46	1.20046	GYPB	-1.1541	PIK3IP1	-2.16356
STAMBPL1	1.82707	MUDENG	1.19977	SNORD76	-1.15449	IL8	-2.16393
NRN1	1.82623	LOC100505661	1.19862	XLOC_011117	-1.1552	FCGR1B	-2.17092
ZDHHC23	1.82518	IRF4	1.19758	RAP2C	-1.1553	CTH	-2.17358
NDUFB3	1.82504	CD99L2	1.1974	KLF16	-1.15561	HNRNPA1	-2.17369
RBX1	1.82461	ST8SIA4	1.19718	XLOC_003406	-1.15589	MEF2C	-2.17672
AARS	1.82344	XLOC_001699	1.19694	FBRSL1	-1.15603	HBQ1	-2.18351
WDHD1	1.82154	PARP9	1.19682	KCNE3	-1.15715	ATP11C	-2.18493
CCDC51	1.81896	CCDC77	1.19645	STAG2	-1.15733	NDNL2	-2.18598
UTP11L	1.81889	ZNF484	1.1964	ZBED6	-1.15787	PYGM	-2.19293
GLRX2	1.81755	MOB3A	1.19536	LOC493754	-1.15796	C5orf41	-2.19464
PSMA5	1.81529	GSG2	1.19525	XLOC_006263	-1.15971	OLFM4	-2.19676
VPS25	1.8151	PRKX	1.19512	MLXIP	-1.15979	CCDC136	-2.20111
CCR5	1.81403	IMMP1L	1.19426	SNORD54	-1.1601	NR4A3	-2.20576
GIMAP7	1.81345	ITGB3BP	1.19425	XLOC_012667	-1.16102	NFAM1	-2.20735
ZNF649	1.8128	TMEM39A	1.19422	SRGAP2	-1.16169	LY86	-2.20742
MAP1A	1.81266	ASF1A	1.19367	YTHDC1	-1.16217	NCRNA00083	-2.20892
RGS16	1.80892	TMEM184C	1.19313	BEX2	-1.16266	IFRD1	-2.2113
LOC100507039	1.80801	HAUS1	1.1922	SLC9A7P1	-1.16323	ZFP36L1	-2.21227
LTA	1.80773	RMI2	1.19103	FAM116A	-1.16482	PELI1	-2.2147
SKA1	1.80773	LOC283856	1.18928	CRELD1	-1.1655	TET2	-2.21537
COX17	1.80514	UQCRQ	1.18891	SETD2	-1.16556	KIAA0125	-2.21604
THOC3	1.80314	TLR9	1.18862	ATL1	-1.16642	PRO0628	-2.21796
LOC100288637	1.80311	LRFN4	1.18855	ERBB2	-1.16658	LOC401561	-2.21861
HCP5	1.80253	CD226	1.18844	TSC22D1	-1.16751	GPR125	-2.22124
MRPL39	1.80144	TRMT6	1.18761	KCNJ14	-1.16774	NEIL1	-2.22194
WSB2	1.80049	FUCA1	1.18734	HLA-DOA	-1.16836	TLE4	-2.22775
PRDX4	1.80001	TAF1A	1.1872	KCTD12	-1.16863	MXD1	-2.23095
NIF3L1	1.79705	SMC3	1.18692	SNORD104	-1.16869	BCL6	-2.23127
NDUFC2	1.79539	SMARCAD1	1.18633	DMRTC1	-1.16898	ARHGEF10L	-2.23441
NUP35	1.79418	USP1	1.18573	PTGER4	-1.16976	BCL2L11	-2.23739
LOC142937	1.79326	SEL1L	1.1856	CG030	-1.17015	ARMCX1	-2.24608
IL15RA	1.79256	CCDC76	1.18521	ARGLU1	-1.17205	C11orf96	-2.24714
SQLE	1.79186	TSEN15	1.18439	MDM4	-1.17212	XLOC_001286	-2.25165
FASTKD3	1.78677	PEX11B	1.18421	TLK2	-1.17214	LOC100505585	-2.25711
SLC39A8	1.78064	ZNF773	1.18404	LRP6	-1.17324	HMOX1	-2.26664
SDHD	1.77992	COMMD10	1.18397	FYN	-1.17438	FOSL2	-2.2705
ZNF436	1.77948	CWC25	1.18342	BBC3	-1.17532	MXI1	-2.2745
TMEM186	1.77638	NFS1	1.18228	LCN15	-1.17559	SEMA4D	-2.27712
MRPL51	1.77421	MED21	1.18181	MDS2	-1.17627	RHOB	-2.28159
GPAM	1.76834	TGFBR1	1.18155	ARMCX4	-1.17741	LOC100509105	-2.285
TNFSF12	1.7683	ZNF700	1.18142	XLOC_010743	-1.17817	HSPA6	-2.28608
MAT2A	1.76231	YWHAH	1.18108	XLOC_011379	-1.17835	ZDHHC11	-2.29247
RARS	1.7619	C19orf12	1.18074	GON4L	-1.17861	CXCR5	-2.30923
ANKRD46	1.76091	HINFP	1.17994	C22orf43	-1.17928	SAT1	-2.31338
PHLDA3	1.75876	ZNF480	1.17893	TLE3	-1.17969	USP47	-2.31695
CKS1B	1.75828	TDRKH	1.17845	LOC401320	-1.18105	CITED2	-2.31724
TUBA1C	1.75822	ALKBH1	1.17808	WNT10B	-1.18134	ARRDC2	-2.32035
POP1	1.75359	AHNAK	1.178	CLEC11A	-1.1814	PIGA	-2.32754
ZNF564	1.7533	TATDN3	1.17793	DHX40	-1.18243	CERS6	-2.33279
POLR1C	1.75074	ZNF830	1.17664	RNF38	-1.18247	LOC284757	-2.33344
COMMD5	1.7494	RIBC2	1.17623	RUNX2	-1.18406	LOC100131234	-2.33653
SDHAF1	1.74894	GOLGA4	1.17599	ABTB2	-1.18431	CTSG	-2.34147
XLOC_l2_004840	1.74779	TSPAN32	1.17574	TNRC6B	-1.18585	XLOC_009016	-2.34313
MAD2L1BP	1.74662	MRPS33	1.17561	KRT86	-1.18769	RXRA	-2.37628
MYCBP	1.7459	STXBP1	1.17506	RAB15	-1.18959	DUSP6	-2.3769
LFNG	1.74497	KCNK6	1.17482	DOCK2	-1.19039	KLF9	-2.37725
KANK2	1.74443	KBTBD7	1.17469	MS4A6A	-1.19067	SNORD35B	-2.39131
LOC283588	1.74127	LOC283481	1.17412	MSL1	-1.19109	TRIM58	-2.39216
RSAD2	1.74121	GCSH	1.17361	Q8SQ10	-1.19195	MNDA	-2.39288
INSIG2	1.74084	KLHL5	1.17353	RAPGEF2	-1.19216	MALAT1	-2.40883
SRPX	1.7401	LST1	1.17339	SRRM2	-1.19221	LOC100216545	-2.41511
ELMOD2	1.74003	ZNF507	1.17324	GNL1	-1.19371	DUSP8	-2.41821
KEAP1	1.73936	AQP3	1.1732	BRCC3	-1.19378	YPEL5	-2.42196
ZNF880	1.73929	SNAPC5	1.17243	ATF7IP2	-1.19394	DDIT3	-2.42985
LINC00341	1.73869	ERCC6	1.17217	IER5	-1.19428	CELA1	-2.43575
ZNF441	1.73227	LIN54	1.1721	XLOC_007556	-1.19478	SNAI1	-2.43653
ANXA2P1	1.73118	NPTX1	1.17208	CCNH	-1.19505	RNF130	-2.43945
ZNF790	1.73111	ZDHHC12	1.17192	FBXO11	-1.1953	C17orf109	-2.44485
COX16	1.7299	STIP1	1.17055	KIAA1267	-1.19577	LOC100287415	-2.44592
ZNF283	1.72745	C18orf55	1.16987	UBE2I	-1.19628	NFIL3	-2.45018
CHCHD1	1.72742	C20orf196	1.16945	SLC41A1	-1.19636	XLOC_l2_002033	-2.45649
RBBP8	1.72631	EPC2	1.16806	STRBP	-1.19719	DOK3	-2.46148
NOC3L	1.72388	TUBD1	1.16772	MBNL2	-1.1984	SNN	-2.47641
HTATSF1	1.7237	CCRL2	1.16757	SMPD1	-1.19875	CPNE5	-2.47925
MAGOHB	1.72367	ZNF547	1.16757	FAM183B	-1.19928	SNHG3	-2.48093
HSPA1B	1.72297	XLOC_004165	1.16715	ZNF639	-1.20059	ARHGEF40	-2.48387
POLR1B	1.72071	MAP2K4	1.16714	RLF	-1.20226	PDE4D	-2.49023
LOC100506051	1.7205	KLHDC7B	1.16692	SOD2	-1.20378	LOC283663	-2.50223
ZNF593	1.71982	MRPS12	1.16686	LOC100288615	-1.20394	DUSP10	-2.50713
PHGDH	1.71719	PLRG1	1.16585	LOC100128348	-1.20418	KLF6	-2.51107
CLN5	1.71423	XLOC_009233	1.16547	41701	-1.20422	RAPGEF6	-2.51437
MRPL42	1.71272	TGS1	1.16468	XLOC_l2_005179	-1.20439	FAM46C	-2.51629
TSPAN18	1.71249	ZNF761	1.16464	BCL11B	-1.20443	THRA	-2.52128
ZNF75D	1.71041	FAM200A	1.16439	PHLDB3	-1.2057	F13A1	-2.52139
NUDT6	1.71038	ZNF20	1.16395	OTUD4	-1.20596	FAM22G	-2.52157
RNF144A	1.70888	TXNDC5	1.16391	ADAMTSL2	-1.20627	RNF122	-2.52272
SLIRP	1.70775	BAX	1.16376	CDA	-1.20644	FAM53C	-2.5234
C9orf40	1.7076	CSTB	1.16307	SNORD73A	-1.20971	HOMER3	-2.52379
ZNF322	1.70652	CRISPLD1	1.16247	XLOC_007914	-1.21104	HAS1	-2.53315
TSEN2	1.70568	H2AFZ	1.16238	CYCS	-1.21254	SNORD34	-2.54225
SNAI3	1.7056	LOC100506233	1.16201	CAMSAP2	-1.21258	KLF10	-2.5464
MRPS18A	1.70436	CCDC85C	1.16113	PLCB1	-1.21279	TREM1	-2.55254
XLOC_008662	1.70249	CCDC71	1.16108	OPLAH	-1.21348	FAM117B	-2.55405
NUP37	1.70205	RUNDC1	1.15882	XLOC_006994	-1.21359	NCF1	-2.55531
LRRC32	1.70193	FAM174A	1.15878	RPS6	-1.21456	CNST	-2.55627
MPHOSPH10	1.70188	GRAP2	1.15838	ST13	-1.21519	C2orf40	-2.55766
TRIM59	1.70101	DNAJC17	1.15816	LOC100652784	-1.21649	GPRASP1	-2.55885
CARD6	1.69744	TFIP11	1.15794	NCOA1	-1.21701	SLC2A3	-2.56698
C12orf48	1.69657	MRPS10	1.15766	UQCRB	-1.2175	KBTBD11	-2.57501
GPSM2	1.69605	UBL5	1.15722	KIAA0355	-1.21882	SNORD11	-2.58718
CENPO	1.69503	ZNF780B	1.15622	ASXL1	-1.22044	NR1D1	-2.59182
SH3BP5L	1.69098	MIS18A	1.15576	APP	-1.22074	EIF5	-2.59287
GIMAP5	1.68904	BPNT1	1.15453	STAG3	-1.22093	FLJ43663	-2.59496
COPS4	1.68868	MUC1	1.15357	RELT	-1.2214	MGAT4A	-2.59706
LSMD1	1.68801	ACTR8	1.15347	PSD	-1.22266	ZBTB10	-2.5977
DARS2	1.68699	SACM1L	1.15281	SORD	-1.22361	CD300A	-2.59923
MDFIC	1.68649	B2M	1.15251	PNPLA8	-1.22389	CLEC2B	-2.60176
MRPS17	1.68644	C14orf102	1.15218	RPS2	-1.22965	OLIG1	-2.60358
ZNF468	1.68632	CARS	1.15123	FAM160B2	-1.22983	MIDN	-2.60531
KDELC1	1.6859	XLOC_l2_007424	1.1509	HBZ	-1.22984	LINC00299	-2.60562
XLOC_l2_005039	1.68499	MED9	1.15052	MT1B	-1.23084	GABARAPL1	-2.60744
PLXNB2	1.6822	TRAPPC1	1.15018	CASP9	-1.23123	AQP9	-2.61224
TRAIP	1.68219	EFCAB11	1.14989	ZNF618	-1.23143	WIPF1	-2.61438
MMACHC	1.68133	ACTR3	1.14969	PRH2	-1.2317	CD44	-2.62752
RNF14	1.67882	ZNF137P	1.14944	C14orf182	-1.23197	BCL11A	-2.62958
GRPEL2	1.67691	HSPE1	1.14828	EMR2	-1.2324	KLF4	-2.63314
ZNF320	1.67673	GJB6	1.14782	XLOC_l2_000010	-1.23244	LILRA6	-2.63889
TMEM14A	1.67642	ZNF629	1.14782	PABPC1L	-1.23476	SOCS3	-2.64092
PAFAH1B1	1.67537	HEATR5A	1.14753	GATS	-1.2349	LMO2	-2.64363
FBXO30	1.67374	C6orf57	1.14728	SNORD97	-1.2362	CD36	-2.64664
NEK2	1.67255	LOC100652927	1.14649	MSI2	-1.23652	TXNDC3	-2.64919
DOLK	1.67198	NUCKS1	1.14572	TTC16	-1.23712	XLOC_010016	-2.65919
ZNF765	1.671	ZNF132	1.14504	FAM160B1	-1.23942	TMEM2	-2.67498
WDR12	1.67025	WARS	1.14499	XPR1	-1.2426	SNORD68	-2.67562
ZMYM6NB	1.67007	C19orf79	1.14435	MAML3	-1.24299	SBDSP1	-2.68553
ZNF250	1.66596	EIF4G1	1.14404	RFX3	-1.24524	ZC3H12A	-2.69151
METTL13	1.66519	CDCA7	1.14397	LOC392288	-1.24561	MAPK1IP1L	-2.69386
CMPK2	1.6649	RRP1	1.14356	LTBP3	-1.24794	ATF3	-2.70004
TMEM217	1.66316	PHF5A	1.14327	RMRP	-1.24865	ARID5A	-2.70481
C1orf131	1.66236	ZBTB41	1.14271	C19orf46	-1.24873	PYGL	-2.70525
PSMA4	1.65979	RFT1	1.14206	ABCD3	-1.25049	DPPA4	-2.70746
SMG8	1.65829	PGAM1	1.14192	SYNGR1	-1.25073	PASK	-2.71384
PSMA3	1.65783	XLOC_001788	1.14153	LOC100509213	-1.25101	LOC401588	-2.71491
SLC7A1	1.65699	FAM175B	1.14129	TMIE	-1.25106	SBDS	-2.71637
CTR9	1.65668	AHR	1.14097	FGGY	-1.2521	SMAD7	-2.72622
ITGB7	1.65592	ADPRHL2	1.14009	ATG2A	-1.25264	CDK5R1	-2.7321
S100A4	1.65462	XLOC_014513	1.13966	AXIN2	-1.25311	SGK1	-2.74215
SAR1B	1.65396	DIEXF	1.13949	YPEL2	-1.25322	XLOC_005479	-2.75592
UTP14C	1.65395	MRPL16	1.13925	AGPAT4	-1.25478	CCNL1	-2.76215
DEPDC1B	1.65328	ARF6	1.13885	LITAF	-1.25508	CTBP2	-2.76441
KIF20B	1.65069	NLN	1.13858	SEC14L2	-1.25519	FCAR	-2.76686
RAB11FIP1	1.64864	DEGS1	1.13787	SNRK	-1.25589	GAPVD1	-2.77025
DCAF13	1.64848	PREB	1.13774	CASS4	-1.25675	APOBEC3A	-2.77119
CPT1A	1.64782	PYCR2	1.13744	CCDC59	-1.25695	IDS	-2.77525
FAM57A	1.64747	RNF6	1.13735	PGCP	-1.25855	CD19	-2.7816
MGST2	1.64525	PHAX	1.13632	IRGQ	-1.25964	ZNF584	-2.7874
C9orf156	1.64338	XLOC_l2_013442	1.13629	PPM1N	-1.26089	ZEB2	-2.79261
FBXO8	1.64224	TMEM237	1.13607	ARMC8	-1.26181	C20orf111	-2.79587
C17orf42	1.64108	NDUFS3	1.13582	LOC100507602	-1.26394	DYNLL2	-2.80488
XLOC_008357	1.64071	PSMD10	1.13483	LOC728190	-1.26527	LMNB1	-2.81313
POP4	1.63873	TDP2	1.13455	RPS16P5	-1.26604	IL6ST	-2.81358
GART	1.63729	NPRL2	1.13399	AKIRIN1	-1.26604	JUND	-2.82044
ADH5	1.63623	DPM1	1.13371	MT1L	-1.26721	PPBP	-2.82948
ESCO2	1.63608	HDAC10	1.13339	CYTH3	-1.26788	PRL	-2.83087
HSPA1A	1.63578	SRRD	1.13213	SLC44A1	-1.26841	MAP3K8	-2.84627
GTF2H5	1.6344	BLOC1S2	1.13203	ZBTB25	-1.26858	SULF2	-2.86569
KATNA1	1.63258	TMEM50B	1.13182	ZFC3H1	-1.26897	LAT2	-2.86758
C12orf73	1.63229	ZNHIT2	1.13123	PLAG1	-1.26947	EZR	-2.87192
EGFL6	1.63145	ACAD9	1.13028	DOT1L	-1.2698	HP	-2.87767
SNORA5B	1.63085	NME7	1.12988	LDLR	-1.26993	LOC100507278	-2.88241
ZNF146	1.62991	C19orf77	1.12984	LONRF3	-1.27152	NFE2	-2.91868
ZNF696	1.6299	MXD3	1.1298	LOC100506855	-1.27175	FAM49A	-2.91873
CENPK	1.62962	SEPHS2	1.12881	KIAA1522	-1.27243	CD83	-2.9261
ZSWIM3	1.62927	ZNF253	1.12849	FTH1	-1.27303	RIPK2	-2.92655
JAK2	1.62895	MINA	1.12819	SLMAP	-1.274	PHLDA2	-2.94088
NIT2	1.6275	SCO1	1.12746	MT2A	-1.27516	DDIT4	-2.94527
MDH1	1.62745	PRDM8	1.12691	SNORD32B	-1.27585	SPINK2	-2.95108
ZNF449	1.62657	ZNF569	1.12668	RPS23	-1.27652	KRT2	-2.95121
PI4K2B	1.62628	LOC100506255	1.12601	C17orf69	-1.27679	SYK	-2.95607
CD3EAP	1.62483	MRPL3	1.12508	KLF7	-1.27797	ABCB1	-2.95709
CLUAP1	1.6245	TMEM68	1.12458	HDAC5	-1.27799	CD163	-2.95957
HEG1	1.62446	UBL4A	1.12446	ZNF516	-1.27824	SPI1	-2.96513
ZNF260	1.62382	XLOC_014097	1.12381	CLEC18B	-1.28012	SLC7A7	-2.97871
LOC440292	1.62333	DEK	1.12368	SPOCK2	-1.28269	SECTM1	-2.9927
C13orf27	1.62308	EARS2	1.12273	ODZ1	-1.28301	CMKLR1	-3.00408
MRTO4	1.62061	MSMO1	1.12164	SCPEP1	-1.28426	FAM105B	-3.01592
EED	1.62	SELT	1.12141	ANPEP	-1.28476	S1PR5	-3.02477
FICD	1.61917	NANOS1	1.12082	TNK1	-1.28489	LY9	-3.02805
ZNF850	1.61909	C4orf3	1.1205	TSPAN6	-1.2853	ZFP36L2	-3.02838
ZNF75A	1.61884	GCAT	1.12016	SYS1	-1.2855	FCRL6	-3.0303
GJC1	1.61758	LOC643988	1.12003	MSL2	-1.2864	SLC2A14	-3.03453
DCTPP1	1.61577	PIN4	1.1196	LOC255177	-1.28766	RNU11	-3.04204
SF3B3	1.61522	DOHH	1.11934	SNORD25	-1.2882	PLEK	-3.04269
HMGB3	1.61296	CLIC5	1.11809	TCF12	-1.28903	TSPYL2	-3.04781
PTTG3P	1.61289	DPH3	1.1179	SNORA16B	-1.28981	VCAN	-3.04791
CHAC2	1.61087	ATP6V0E1	1.11661	ERF	-1.29051	WHAMM	-3.07753
GRWD1	1.61063	MCMBP	1.1165	FASTKD5	-1.29285	XLOC_001173	-3.07865
TRMT5	1.61003	CASP8AP2	1.11569	SNORD50B	-1.29322	LYPD3	-3.08251
AIMP2	1.60991	CD52	1.11529	TMEM57	-1.29384	IL7R	-3.08347
ZKSCAN2	1.60899	LNPEP	1.11511	ANKRD10	-1.2969	BAMBI	-3.09783
WDR3	1.60872	HAUS2	1.11458	TGOLN2	-1.29696	C1orf55	-3.11542
ZNF541	1.60558	SORT1	1.11372	SLC22A23	-1.29788	EFNA1	-3.12311
LOC401397	1.60529	ZNF235	1.11305	AVPI1	-1.2981	KIR2DS2	-3.13427
RAB10	1.59794	SAP30	1.11272	LDB2	-1.29852	JMY	-3.14148
KRCC1	1.59675	SMCR7	1.11198	LOC144571	-1.29931	HCAR3	-3.14385
TRIM22	1.59644	RNF146	1.11186	XLOC_008479	-1.29966	SELENBP1	-3.15039
ANAPC10	1.59523	TSFM	1.1113	XLOC_l2_015127	-1.29973	SPRY1	-3.16691
MIR17HG	1.59481	HIGD1A	1.11105	NOG	-1.30044	TOB1	-3.16764
GTF2E1	1.59383	FKBP7	1.11092	ING1	-1.30331	CA5B	-3.17127
RALB	1.59291	PSME2	1.10938	HIST2H2BE	-1.30331	SNORD21	-3.17274
ZWINT	1.59263	TOMM5	1.10918	FAM32A	-1.30334	PLAUR	-3.17967
ATP6V1C1	1.591	AASDHPPT	1.10847	TMEM66	-1.30441	IRS2	-3.1926
RAD51C	1.591	BUD13	1.10808	AMD1	-1.30465	CHI3L2	-3.19266
IMP3	1.58866	MR1	1.1079	EPHX3	-1.30468	CXCL2	-3.1956
ABCA11P	1.58824	CEP128	1.10764	CDK16	-1.30627	TPP2	-3.22243
LOC645431	1.58801	TRUB1	1.10761	MIR22HG	-1.30762	ARHGEF7	-3.2249
CALM2	1.58677	RUFY2	1.10726	XLOC_012288	-1.30933	H3F3B	-3.2261
XLOC_003221	1.58633	DKC1	1.10451	PVRL2	-1.31	SOX4	-3.23209
C6orf211	1.58606	VAPB	1.10345	IGF1R	-1.31023	LAIR2	-3.23593
CSTF1	1.58586	GPN1	1.10342	VPS37D	-1.31137	ADM	-3.23895
SARNP	1.58557	ENPP4	1.10299	EIF2C2	-1.31139	SH2B2	-3.24317
ZFYVE21	1.58381	NUDT21	1.10235	TNNC2	-1.31191	GPR183	-3.24363
RTKN2	1.58379	PTCD1	1.10232	XLOC_008746	-1.31342	RNU4ATAC	-3.25629
TIPIN	1.58347	TM2D1	1.10184	IL6R	-1.31365	TRA2B	-3.2627
RARG	1.58293	ATP6V1D	1.1017	LILRB4	-1.31518	LOC100291105	-3.264
ZNF17	1.58287	TMEM168	1.10162	UBE2H	-1.31694	ZFAND5	-3.27091
PRDX1	1.58182	TMEM223	1.10086	SEC14L1	-1.31769	GADD45A	-3.27827
ZNF350	1.58124	NOP56	1.10075	LOC100507331	-1.31783	AHSP	-3.28185
RNF157	1.58085	CCDC53	1.10073	TMEM8B	-1.32005	ID1	-3.29062
CYP1A1	1.57889	BACH2	1.10028	GCET2	-1.32049	PLK2	-3.29775
MOB3C	1.57845	MOSPD2	1.0985	XLOC_000757	-1.32056	CA1	-3.30112
SLC26A2	1.57517	ARSK	1.09845	XLOC_l2_011043	-1.32056	LYN	-3.3037
RRP15	1.57431	POGLUT1	1.09796	AGPHD1	-1.32211	C19orf59	-3.30455
HARS2	1.57022	WDR75	1.0979	FKBP5	-1.32236	KRT72	-3.31723
ZNF200	1.56907	TMEM165	1.09702	SNORD29	-1.32497	XLOC_007433	-3.32053
ZMPSTE24	1.56698	MRPS21	1.09698	CD6	-1.32549	CCR9	-3.32886
LACTB2	1.56618	TCTN3	1.09622	ADRA1A	-1.32618	IFIT1B	-3.3439
TXN	1.56315	PALB2	1.09592	IPCEF1	-1.3271	ELL2	-3.34415
EEF1E1	1.56082	IRF9	1.0945	SNORD32A	-1.3293	FCGR2A	-3.34515
PNP	1.56001	MUS81	1.09299	CLEC4D	-1.3296	RNU2-2	-3.35465
FAM110A	1.55939	LOC100652978	1.09268	XLOC_l2_009639	-1.33083	IRF8	-3.36731
HIST1H4C	1.55929	FUS	1.09257	SYTL2	-1.33227	VSTM1	-3.40917
ZNF561	1.55703	ZBTB42	1.09255	MC1R	-1.33378	0	-3.41095
TARS	1.55695	VKORC1	1.09207	GKAP1	-1.33414	CDC42	-3.43877
NRM	1.55609	TYW3	1.09204	IRF7	-1.33817	XLOC_006049	-3.46871
ALOX5	1.55485	ST6GAL1	1.09166	SNORD35A	-1.33878	CSF3R	-3.49471
MDM2	1.55441	EIF5B	1.0914	CD33	-1.34121	NMUR1	-3.50061
ZNF502	1.55425	ALG14	1.09126	ACSL1	-1.34139	LTF	-3.50827
ZNF189	1.5532	TPI1	1.09094	NCOR2	-1.34323	IGFBP7	-3.51063
PCTP	1.55262	ARHGAP11A	1.08935	GNG7	-1.34388	METRNL	-3.56274
ZNF813	1.55195	MIS12	1.0893	FBLN2	-1.34418	MYLIP	-3.56435
GIMAP4	1.55079	CLCN3	1.08901	UBE2R2	-1.34504	TMEM88	-3.56592
HAPLN3	1.5502	LDHB	1.08877	DBNL	-1.34609	LMF1	-3.57733
GMNN	1.54998	DHFR	1.08867	TIMP2	-1.34629	AREG	-3.59294
SEL1L3	1.54923	WIBG	1.08861	XLOC_005183	-1.34689	MPEG1	-3.62209
FAM18B1	1.54882	XLOC_004693	1.08859	LATS1	-1.34692	SPTBN1	-3.63051
CKAP5	1.54839	ZMYM1	1.08841	NFKBIB	-1.34816	THBD	-3.63082
SNAPIN	1.54669	PSMA2	1.08693	CUX1	-1.34925	NFKBIA	-3.63473
C18orf56	1.54621	IL29	1.08641	DNAJA4	-1.34995	PRSS57	-3.63817
GMFB	1.54614	FLJ38109	1.08636	LOC100499466	-1.35013	CAMP	-3.65716
RMI1	1.54552	PDCD6	1.0855	LOC100506053	-1.35161	RBM38	-3.70644
SKA2	1.54482	PSEN1	1.08523	TBXAS1	-1.3518	ITPRIP	-3.70807
MED8	1.5446	NDUFB7	1.08495	PPM1F	-1.35235	CSF1R	-3.71318
HOMEZ	1.54335	C1orf109	1.08444	SNORD64	-1.35342	ZBTB24	-3.73612
ZNF434	1.54245	OPTN	1.08353	ZC3HAV1	-1.35445	PLXDC1	-3.74369
THAP6	1.54132	LOC550112	1.08327	ANAPC1	-1.35448	PF4	-3.76938
RBM12B	1.54075	ZNF709	1.08326	C2orf89	-1.35562	LOC100506312	-3.77564
LIN9	1.538	SMARCD2	1.08315	FAM125B	-1.35596	CR2	-3.82665
XLOC_000190	1.53742	KDM4A	1.08251	LOC100128071	-1.35819	PLBD1	-3.83536
TRMT12	1.53724	CHCHD8	1.08207	SCARNA2	-1.36165	ZFP36	-3.8409
CMAHP	1.53665	GPR180	1.0819	HEMGN	-1.36241	SERPINA1	-3.85883
TNFRSF10B	1.53542	LOC400958	1.08172	HBS1L	-1.36427	DUSP2	-3.8837
GPN3	1.53409	XLOC_009382	1.08171	BRD4	-1.36576	XLOC_l2_002886	-3.88582
NAPEPLD	1.5334	PGM3	1.08162	ZNF219	-1.36613	CYBB	-3.9012
IDH1	1.53263	POP7	1.0814	LINC00239	-1.36657	CCL4	-4.0233
ZFP82	1.53043	SLC25A17	1.08119	CDK12	-1.36673	PER1	-4.06604
HIATL1	1.53031	CCDC28B	1.08105	SLC35E1	-1.36704	RGS2	-4.08618
LOC100506379	1.53002	TMSB4X	1.08061	MAP1LC3B	-1.3673	ITPKB	-4.09064
SNRPG	1.52917	DCLRE1C	1.07895	ZBTB20	-1.36758	SIK1	-4.09155
SHFM1	1.52796	SH3BGRL3	1.0789	C7orf44	-1.36772	NAMPT	-4.0938
C4orf43	1.52733	XLOC_l2_003627	1.07879	XLOC_l2_005438	-1.36806	GNLY	-4.10555
FAM45A	1.52585	COPG	1.07791	ZNFX1	-1.36877	NLRP3	-4.11239
NDN	1.52522	NUBP1	1.07758	UHRF1BP1L	-1.36963	IL1B	-4.16049
B3GALT4	1.52489	CANT1	1.07738	XLOC_l2_015578	-1.37117	CX3CR1	-4.16435
CCDC58	1.5245	PDP2	1.07655	JUP	-1.37139	C5AR1	-4.21054
BBS10	1.51974	ALKBH4	1.07651	PCF11	-1.37532	KLRF1	-4.22345
MORC2	1.51914	BET1	1.07615	GP9	-1.37648	ZNF295	-4.25387
MESDC2	1.51828	XLOC_004747	1.075	FAM13A-AS1	-1.37674	TGFBI	-4.26018
SPIN4	1.51529	KIF22	1.07466	FCGRT	-1.3774	TOX2	-4.27196
ZNF416	1.51465	ZNF594	1.07431	SNORA64	-1.37836	JUNB	-4.2809
ARL6IP1	1.51333	PSMB9	1.07412	SCARNA6	-1.38113	SH2D1B	-4.29288
GNG10	1.51249	NARS	1.07404	DLL1	-1.38197	RNF103	-4.30196
APOLD1	1.5118	VAX2	1.07304	SNORD10	-1.38285	C2CD3	-4.31222
HIST1H4L	1.51068	CDC23	1.07298	FOXP1	-1.38315	RUNX1	-4.34163
PVRIG	1.50686	HIRIP3	1.07268	MRC2	-1.38408	LILRB2	-4.35614
FAHD1	1.50493	ITGAL	1.07251	COL5A1	-1.38517	CD69	-4.37507
NIPSNAP3A	1.50486	KIN	1.072	ARL4A	-1.38625	TRIB1	-4.38571
PIM1	1.50175	GNPTAB	1.07199	PARD3	-1.38686	TCL1A	-4.3958
FAM18B2	1.50165	CENPL	1.07075	NR1D2	-1.38707	CD14	-4.40122
SLC35C1	1.50083	ZNF691	1.07033	LOC646762	-1.38713	MAFF	-4.41298
BRCA1	1.49983	CLCC1	1.07028	PMEPA1	-1.38955	FPR1	-4.43143
ZNF397	1.49675	MPV17L	1.06905	RASD1	-1.39012	ZNF331	-4.47548
LOC100506428	1.49239	C5orf15	1.06899	KRT1	-1.39089	IGLL5	-4.52541
ZNF576	1.49211	FAM185A	1.06894	OSCAR	-1.39325	PPP1R15A	-4.54748
DCK	1.48962	CLTA	1.06879	GTPBP1	-1.39328	TUBB2A	-4.68554
FAS	1.4893	MCPH1	1.0687	ZNF10	-1.39474	CCL3L3	-4.68759
CPOX	1.4893	LINGO3	1.06835	MARCKSL1	-1.3948	FOSB	-4.71171
KLHDC9	1.48422	COQ5	1.06806	SLC35A2	-1.39835	TYROBP	-4.82638
PVRL3	1.48268	LRRC2	1.068	HIPK1	-1.39839	FGR	-5.13623
Q982T4	1.48204	EXOSC4	1.06737	NOD2	-1.39882	CSRNP1	-5.14672
PHF19	1.48148	ASH2L	1.06729	PHF21A	-1.39942	ALAS2	-5.21742
LOC100506029	1.48079	PIGF	1.06719	SFN	-1.39969	CCL3	-5.3354
CDK4	1.47998	RNF185	1.06657	SNORD36B	-1.39969	TSC22D3	-5.40785
HAVCR2	1.47845	LYRM2	1.06631	ZNF791	-1.40085	GPR56	-5.41406
ZNF701	1.47695	ZNF230	1.06592	TOP1MT	-1.40147	HBM	-5.46347
RNF25	1.47571	C2orf47	1.06578	NSD1	-1.40168	S100A12	-5.57075
VTA1	1.47516	NUP107	1.06556	UBE2A	-1.40189	HES4	-5.65553
PLP2	1.47498	PSMG1	1.06548	LRRC37BP1	-1.40209	NR4A2	-5.71205
HMGB3P1	1.47427	NECAP2	1.06463	ST6GALNAC3	-1.40331	FCGR3A	-5.77876
TNFRSF18	1.47236	C9orf80	1.06449	CEBPB	-1.40338	LOC100652951	-5.7804
RFESD	1.47206	NPLOC4	1.06419	SNORA68	-1.40463	SPON2	-5.845
MB21D1	1.47033	TXNDC15	1.06411	C8orf60	-1.40545	S100A9	-5.95681
ZNF572	1.46923	HMBOX1	1.06352	SLC11A1	-1.40747	TNFAIP3	-6.0713
GMPPB	1.4683	SPSB2	1.06236	SNORD46	-1.40802	FCN1	-6.0969
POLE2	1.46571	ZNF202	1.06214	DOCK9	-1.40996	JUN	-6.16542
OSTCP2	1.46471	SDHAF2	1.06185	PPM1A	-1.41066	GZMH	-6.29509
RPUSD2	1.46372	CAPZA1	1.06156	PPM1B	-1.41112	DEFA3	-6.38341
EBPL	1.46343	RAD18	1.06116	CAMK1D	-1.41129	G0S2	-6.47439
VKORC1L1	1.46144	FDPSL2A	1.061	ANKRD55	-1.41412	RGS1	-7.3094
XPO5	1.46144	TMTC3	1.06094	B3GNT2	-1.41471	DUSP1	-7.39393
DDX1	1.46047	RGS9BP	1.06088	DEFA4	-1.41512	HBD	-8.54964
RIOK2	1.46027	PTGDR2	1.0605	SNORD58C	-1.42413	FOS	-8.65446
ZBTB6	1.46007	TAP1	1.06032	DIRAS1	-1.42443	S100A8	-8.82966
SYNE2	1.4583	KRI1	1.06018	LOC100505857	-1.42645	HBA2	-9.4789
C17orf80	1.4576	ALAS1	1.06005	CTSF	-1.42696	HBG1	-10.7253
						HBB	-11.4
