# Supplementary material for: Homeostatic Cytokines Drive Epigenetic Reprogramming of Activated T Cells into a “Naive-Memory” Phenotype
Source: iScience. 2020 Mar 19;23(4):100989. doi: 10.1016/j.isci.2020.100989 (PMC7115140; doi:10.1016/j.isci.2020.100989)
Supplement: Table S4. Transcription Factor Binding Motifs Enriched in Differentially Accessible Genomic Regions, Related to Figure 7 [file mmc3.xls]

## Sheet: supp_motif_enrichment
Table S4. Transcription factor binding motifs enriched in differentially accessible genomic regions, Related to Figure 7.
Motifs enriched in regions accessible in TNrev cells
Motif name	p value	q (Benjamini)
PU.1-IRF	1e-71	0
Unknown-ESC-element	1e-66	0
Zic	1e-59	0
ZNF416	1e-41	0
COUP-TFII	1e-40	0
Zic3	1e-32	0
STAT5	1e-13	0
RUNX1	1e-10	0
ETS:RUNX	1e-08	0
STAT1	1e-08	0
RUNX2	1e-08	0
RUNX-AML	1e-07	0
Tcf3	1e-07	0
Tcf4	1e-06	0
STAT4	1e-06	0
Ets1-distal	1e-06	0
FOXP1	1e-05	0.0001
Stat3+il21	1e-05	0.0001
RUNX	1e-05	0.0002
TCFL2	0.0001	0.0002
Foxa3	0.0001	0.0002
Foxo3	0.0001	0.0002
Foxf1	0.0001	0.0006
FoxL2	0.0001	0.0006
Smad3	0.001	0.0017
Smad2	0.001	0.0077
ETS1	0.001	0.0083
FOXA1	0.001	0.0083
Stat3	0.001	0.0083
Smad4	0.001	0.0103
FOXK1	0.001	0.0111
Etv2	0.01	0.0182
FOXK2	0.01	0.0185
EWS:ERG-fusion	0.01	0.0187
Foxa2	0.01	0.0187
CEBP:CEBP	0.01	0.0187
ZNF317	0.01	0.0263
FOXA1	0.01	0.0316
ELF3	0.01	0.04
Motifs enriched in regions inaccessible in TNrev cells
Motif name	p value	q (Benjamini)
Fra2	1e-215	0
Fra1	1e-210	0
BATF	1e-204	0
JunB	1e-204	0
Fosl2	1e-201	0
Atf3	1e-197	0
Jun-AP1	1e-194	0
AP-1	1e-181	0
Etv2	1e-88	0
ERG	1e-87	0
ETS1	1e-85	0
Ets1-distal	1e-83	0
ETV1	1e-79	0
Bach2	1e-78	0
Fli1	1e-74	0
EWS:ERG-fusion	1e-62	0
GABPA	1e-60	0
ZNF189	1e-60	0
ELF3	1e-50	0
EWS:FLI1-fusion	1e-45	0
RUNX-AML	1e-45	0
ELF5	1e-42	0
RUNX1	1e-39	0
NFkB-p65	1e-37	0
RUNX2	1e-37	0
EHF	1e-37	0
PU.1	1e-35	0
RUNX	1e-35	0
Elk1	1e-30	0
NFkB-p50,p52	1e-30	0
NFkB-p65-Rel	1e-28	0
Elk4	1e-27	0
ETS	1e-27	0
ELF1	1e-26	0
JunD	1e-23	0
SPDEF	1e-23	0
Atf1	1e-20	0
Atf7	1e-20	0
MafK	1e-20	0
NF-E2	1e-18	0
Nrf2	1e-18	0
Rfx2	1e-18	0
RFX	1e-18	0
CTCF	1e-17	0
Bach1	1e-17	0
ETS:RUNX	1e-16	0
Atf2	1e-15	0
c-Jun-CRE	1e-15	0
BORIS	1e-13	0
FOXP1	1e-13	0
CRE	1e-13	0
Tcf4	1e-13	0
CEBP:CEBP	1e-12	0
SpiB	1e-10	0
Atf4	1e-10	0
Foxo1	1e-10	0
Foxo3	1e-10	0
MafA	1e-10	0
Tcf3	1e-10	0
Chop	1e-10	0
Smad3	1e-10	0
Nkx2.2	1e-09	0
FOXK2	1e-08	0
Sp5	1e-08	0
Nkx2.5	1e-08	0
MITF	1e-07	0
TCFL2	1e-07	0
HLF	1e-07	0
Rfx5	1e-06	0
Meis1	1e-06	0
X-box	1e-06	0
MafB	1e-06	0
Sox9	1e-06	0
Tgif1	1e-06	0
bHLHE40	1e-05	0
NFAT	1e-05	0
Egr1	1e-05	0
Smad4	1e-05	0
Rfx1	1e-05	0
Tgif2	1e-05	0
Maz	1e-05	0
Smad2	1e-05	0
FOXK1	0.0001	0.0001
GATA3	0.0001	0.0001
Egr2	0.0001	0.0001
IRF3	0.0001	0.0002
TEAD4	0.0001	0.0002
Rfx6	0.0001	0.0002
Bapx1	0.0001	0.0002
IRF8	0.0001	0.0002
MyoD	0.0001	0.0003
USF1	0.0001	0.0003
Oct4:Sox17	0.0001	0.0003
NFAT:AP1	0.0001	0.0003
Sp1	0.001	0.0004
c-Myc	0.001	0.0004
Tcf12	0.001	0.0006
IRF1	0.001	0.0008
IRF2	0.001	0.001
TEAD	0.001	0.001
CEBP:AP1	0.001	0.001
BMYB	0.001	0.001
Foxa2	0.001	0.001
PRDM9	0.001	0.0011
Usf2	0.001	0.0012
PAX6	0.001	0.0018
HIF-1a	0.001	0.0022
KLF6	0.01	0.0039
KLF3	0.01	0.0044
Tbx20	0.01	0.0045
SCL	0.01	0.0061
PBX1	0.01	0.0061
KLF14	0.01	0.0084
Foxh1	0.01	0.0101
KLF5	0.01	0.011
Brn1	0.01	0.0135
Foxf1	0.01	0.0139
PU.1:IRF8	0.01	0.0169
ETS:E-box	0.01	0.0203
FoxL2	0.01	0.0229
Sox10	0.01	0.0245
AMYB	0.1	0.0338
Ap4	0.1	0.0348
ISRE	0.1	0.0387
T1ISRE	0.1	0.0387
Myf5	0.1	0.043
CLOCK	0.1	0.0437
Unknown-ESC-element	0.1	0.0439
Pbx3	0.1	0.0456
Tbet	0.1	0.0466
Nkx2.1	0.1	0.0487
